# Supplementary material for: Transcription Factors Bind Negatively Selected Sites within Human mtDNA Genes
Source: Genome Biol Evol. 2014 Sep 22;6(10):2634–46. doi: 10.1093/gbe/evu210 (PMC4224337; doi:10.1093/gbe/evu210)
Supplement: Supplementary Data [file supp_evu210_supplemantary_table_S3.xlsx]

## Sheet: Jun-D
Jun-D predicted binding motifs according to JASPAR.
# of predicted site	Start	End	Strand	JASPAR relative score	Predicted site sequence	Nodal events	Tip events	All variation events*	DNAse site (Mercer et al.)
1	3764	3774	-1	0.826	TATTAGTAATG	1	4	5	-
2	3857	3867	1	0.848	TATGATTTATC	1	6	11	+
3	4045	4055	1	0.843	TATGACGCACT	0	8	12	+
4	4202	4212	-1	0.826	TATAAGTAATG	1	7	11	-
5	4717	4727	-1	0.831	TATGGTTCATT	1	4	7	+
6	4743	4753	-1	0.828	GATGAGTATTG	1	4	6	-
7	4807	4817	1	0.817	TCTGAGTCCCA	1	1	6	-
8	5018	5028	-1	0.817	TGTGGGTAATT	1	4	9	-
9	5032	5042	-1	0.847	TATTATTCATC	1	8	10	-
10	5182	5192	-1	0.88	TGTTAGTCATG	1	9	12	-
11	5368	5378	-1	0.806	TGTGATTGAGG	2	6	8	-
12	6142	6152	1	0.803	ACTGACTAGTT	2	8	13	-
13	6208	6218	-1	0.823	TAAGAGTCAGA	0	3	4	-
14	6868	6878	-1	0.844	GGCGAGTCAGC	1	5	6	-
15	6928	6938	1	0.847	TAGGATTCATC	5	9	16	-
16	7249	7259	-1	0.846	GATGTTTCATG	3	7	10	-
17	7273	7283	1	0.815	GCTCATTCATT	1	8	13	-
18	7732	7742	1	0.804	ACTAACTAATA	0	10	11	-
19	7926	7936	1	0.821	GCGGACTAATC	2	3	8	-
20	8424	8434	-1	0.816	GATGAGGAATA	1	5	7	-
21	8645	8655	1	0.819	ACCGACTAATC	2	3	6	-
22	8648	8658	-1	0.802	GGTGATTAGTC	1	3	6	-
23	8666	8676	1	0.945	AATGACTAATC	0	7	9	-
24	8747	8757	-1	0.859	AATGATTAAGG	1	4	6	-
25	8787	8797	-1	0.839	AGTGAGGCAGG	5	18	26	-
26	8791	8801	1	0.81	CCTCACTCATT	5	16	25	-
27	9206	9216	1	0.859	AATGACCCACC	0	3	4	-
28	9613	9623	-1	0.817	TGCGAGTAATA	2	2	6	-
29	9631	9641	-1	0.838	GGTGATTGATA	2	3	6	-
30	9856	9866	1	0.829	TCTGCTTCATC	1	3	5	-
31	10368	10378	-1	0.876	AGTCACTCATA	3	22	35	-
32	10968	10978	1	0.811	CCTGACTCCTA	4	23	30	-
33	11015	11025	-1	0.806	AGTGGTTCACT	3	20	27	-
34	11289	11299	-1	0.818	AGTGAGTAGTA	5	15	24	-
35	11400	11410	-1	0.869	AGGGAGTCATA	1	11	14	-
36	11556	11566	-1	0.872	TATGCCTCATA	3	8	13	-
37	11958	11968	-1	0.825	TGTGACTAGTA	1	6	10	-
38	12009	12019	-1	0.844	GGTGAGTGAGC	2	1	3	-
39	12536	12546	-1	0.833	TGTGGCTCAGT	0	2	4	-
40	12675	12685	-1	0.883	ACTGATTAATG	0	17	20	-
41	12896	12906	1	0.804	CATGATTTATC	1	7	10	-
42	13028	13038	-1	0.841	GGGGAGTCAGG	2	3	6	-
43	13109	13119	-1	0.882	GATGAGTAAGA	1	3	5	-
44	13265	13275	1	0.872	TAGGACTCATA	1	13	20	-
45	13566	13576	-1	0.817	TGAGAGTAATA	1	6	9	-
46	13730	13740	-1	0.83	AATGAGAAATC	3	8	12	-
47	13737	13747	-1	0.83	TGTTAGTAATG	2	7	9	-
48	14296	14306	-1	0.813	GCTGAATAATT	4	14	27	+
49	14429	14439	-1	0.815	CCTGAGGCATG	0	3	5	-
50	14793	14803	1	0.829	ACTCATTCATC	1	3	6	-
51	14906	14916	-1	0.832	GGTGAGTAGTG	4	8	12	-
52	14973	14983	-1	0.914	GATGATTCAGC	0	2	2	-
53	15081	15091	-1	0.805	GATGTTTCAGG	0	0	0	+
54	15231	15241	-1	0.813	TCAGATTCATT	2	5	7	-
55	15372	15382	-1	0.837	GGTGATTCCTA	0	1	2	-
Binding	10336	10346	-1	0.89	GATGATTAATA	0	7	8

## Sheet: c-Jun
c-Jun predicted binding motifs according to JASPAR.
# of site	Start	End	Strand	JASPAR relative score	Predicted site sequence	Nodal events	Tips events	All variation events	DNAse site (Mercer et al.)
1	3452	3464	1	0.886	TCGCTGACGCCAT	0	7	7	-
2	3455	3467	-1	0.807	TTTATGGCGTCAG	0	7	7	-
3	3728	3740	1	0.849	CATATGAAGTCAC	1	4	5	-
4	3731	3743	-1	0.851	AGGGTGACTTCAT	2	5	7	-
5	3832	3844	-1	0.825	GTCATGATGGCAG	4	16	20	-
6	4043	4055	1	0.808	CATATGACGCACT	1	8	9	-
7	4645	4657	-1	0.866	TGCGTGAGGAAAT	4	17	21	-
8	5290	5302	-1	0.863	ATGATGAGGCTAT	2	8	10	-
9	6391	6403	-1	0.891	GTTGTGATGAAAT	3	9	12	-
10	6514	6526	-1	0.901	ATAGTGATGCCAG	2	5	7	-
11	7845	7857	1	0.801	CAGACGAGGTCAA	3	15	18	-
12	8045	8057	-1	0.927	CTTGTGATGTAAT	2	10	12	-
13	8097	8109	1	0.81	AAACAGATGCAAT	3	5	8	-
14	9302	9314	1	0.819	CATGTGATTTCAC	2	9	11	-
15	9379	9391	1	0.804	GGCGCGATGTAAC	2	23	25	-
16	9465	9477	-1	0.886	CTTCTGAGGTAAT	1	2	3	-
17	9638	9650	1	0.816	CACCTGAGCTCAC	2	13	15	-
18	9641	9653	-1	0.86	ATGGTGAGCTCAG	2	16	18	-
19	9823	9835	-1	0.81	ATAATGACGTGAA	3	13	16	-
20	9844	9856	-1	0.853	ATAGTGAGGAAAG	0	4	4	-
21	10799	10811	-1	0.828	AAAGTCATGTCAG	2	8	10	-
22	10860	10872	-1	0.803	GGGATGATGCTAA	0	5	5	+
23	11720	11732	-1	0.843	ATGAGGATGTAAG	0	4	4	-
24	11775	11787	-1	0.838	ATTATGATGCGAC	0	5	5	-
25	12111	12123	-1	0.84	GTAATGATGTCGG	1	6	7	-
26	13220	13232	1	0.807	AAAATGACATCAA	0	5	5	-
27	13223	13235	-1	0.875	TTTTTGATGTCAT	0	3	3	-
28	13487	13499	-1	0.812	CCTGTGAGGAAAG	0	4	4	-
29	14664	14676	-1	0.837	ATAATGATGTATG	1	12	13	-
30	14830	14842	1	0.874	CGCATGATGAAAC	1	2	3	-
31	15145	15157	1	0.814	CCCGTGAGGCCAA	2	12	14	-
Binding	10317	10329	1	0.891	ATAGTTATGTCAT	1	7	8	-
Binding	11161	11173	1	0.895	CCGATGAGGCAAC	4	13	17	-

## Sheet: CEPBb
CEBPb predicted binding motifs according to JASPAR.
# of site	Start	End	Strand	JASPAR relative score	Predicted site sequence	Nodal events	Tips events	All variation events	DNAse site (Mercer et al.)
1	3455	3465	-1	0.8	TATGGCGTCAG	0	7	8	+
2	3538	3548	1	0.823	GCTCTCACCAT	2	12	15	+
3	3643	3653	1	0.819	GTTTACTCAAT	1	8	10	-
4	3801	3811	1	0.808	TATCACAACAC	0	6	6	-
5	3934	3944	1	0.813	GGCTTCAACAT	0	1	1	-
6	4046	4056	-1	0.847	GAGTGCGTCAT	0	9	13	+
7	4078	4088	1	0.822	TATTTTGTCAC	1	11	15	-
8	4116	4126	-1	0.813	GAATTCATAAG	1	3	5	-
9	4216	4226	1	0.834	TATGTCTCCAT	4	9	13	-
10	4644	4654	1	0.921	TATTTCCTCAC	2	5	9	-
11	4820	4830	1	0.843	GGTTACCCAAG	5	26	38	-
12	5119	5129	1	0.81	TACTACTCAAC	1	3	5	-
13	5289	5299	1	0.824	AATAGCCTCAT	0	7	11	-
14	5945	5955	1	0.829	CATTGGAACAC	1	7	9	-
15	6134	6144	-1	0.844	AGTTGCCAAAG	0	2	4	-
16	6390	6400	1	0.943	AATTTCATCAC	2	8	13	-
17	6513	6523	1	0.831	GCTGGCATCAC	1	5	9	-
18	6813	6823	1	0.857	TATTTCACCTC	2	10	13	-
19	6894	6904	-1	0.845	CATTTCATATT	0	10	12	-
20	7140	7150	1	0.857	CATTTCACTAT	2	9	12	-
21	7650	7660	1	0.814	CCTTTCATGAT	1	3	5	-
22	7709	7719	1	0.802	CTTTTCCTAAC	2	6	10	-
23	7835	7845	1	0.82	CTTTACATAAC	2	4	7	-
24	8044	8054	1	0.921	AATTACATCAC	2	11	13	-
25	8100	8110	-1	0.812	AATTGCATCTG	1	9	11	-
26	8132	8142	1	0.801	ACTTTCACCGC	2	2	8	-
27	8184	8194	-1	0.847	GTTTGCTCCAC	2	9	17	-
28	8600	8610	1	0.826	TATTTCCCCCT	0	11	15	-
29	8760	8770	1	0.827	TATTGCCACAA	0	1	3	-
30	9377	9387	-1	0.833	CATCGCGCCAT	5	28	43	-
31	9382	9392	-1	0.81	TGTTACATCGC	0	12	19	-
32	9464	9474	1	0.857	TATTACCTCAG	1	1	3	-
33	9759	9769	1	0.805	CCCTTCACCAT	0	3	5	-
34	9843	9853	1	0.865	ACTTTCCTCAC	0	3	5	-
35	9963	9973	1	0.834	TATGTCTCCAT	1	2	4	-
36	10206	10216	1	0.881	CCTTTCTCCAT	3	4	8	-
37	10255	10265	-1	0.803	AATTTCTAGAT	0	7	14	-
38	10320	10330	-1	0.834	GATGACATAAC	1	7	13	+
39	10602	10612	1	0.803	ACTCTCATAAC	2	4	6	-
40	10649	10659	1	0.825	TATTGCCATAC	2	10	13	-
41	10878	10888	1	0.828	TATTTTTTAAC	3	4	8	-
42	10913	10923	1	0.828	TGTTCCCCAAC	5	14	24	-
43	11150	11160	1	0.811	GCTATCATCAC	2	8	12	-
44	11164	11174	-1	0.925	GGTTGCCTCAT	4	13	21	-
45	11481	11491	-1	0.843	TATTATACCAT	4	11	17	-
46	11614	11624	1	0.866	CATTGCATACT	2	6	12	-
47	11774	11784	1	0.842	AGTCGCATCAT	0	5	6	-
48	11920	11930	-1	0.81	TATTTGATCAG	3	13	18	-
49	12437	12447	-1	0.85	TTTTACATAAT	1	8	13	-
50	12586	12596	1	0.834	TACTTCTCCAT	0	2	2	-
51	12791	12801	1	0.814	TCTTGCTCATC	1	7	12	-
52	12877	12887	1	0.836	GGTTTCATCCT	2	21	27	-
53	13180	13190	1	0.815	GCTATCACCAC	1	4	5	-
54	13486	13496	1	0.861	CCTTTCCTCAC	0	9	11	-
55	13730	13740	1	0.836	GATTTCTCATT	3	8	12	-
56	13897	13907	1	0.841	TATTTCTCCAA	1	5	6	-
57	13924	13934	1	0.813	CCTAGCATCAC	1	3	4	-
58	14018	14028	1	0.813	TATTACCTAAA	3	10	14	-
59	14031	14041	1	0.845	AATTTCACAGC	6	17	27	+
60	14139	14149	1	0.819	AATCACATAAC	4	9	21	-
61	14170	14180	1	0.812	AATTACAATAT	1	2	3	-
62	14632	14642	1	0.869	CATTACTAAAC	1	1	2	-
63	14833	14843	-1	0.93	AGTTTCATCAT	1	2	5	-
64	15063	15073	1	0.818	CATTTCTCTAC	3	11	16	-
65	15115	15125	1	0.808	TATAGCAACAG	1	8	12	-
66	15181	15191	1	0.805	AATTACAAACT	0	4	7	-
67	15410	15420	1	0.825	CCTTACTACAC	0	12	12	-
68	15413	15423	1	0.85	TACTACACAAT	1	4	5	-
69	15563	15573	1	0.828	TATTTCCTATT	0	3	6	-
70	15575	15585	1	0.808	GCCTACACAAT	0	1	1	-
71	15619	15629	1	0.8	CCTTGCCCTAT	2	5	8	-
72	15782	15792	1	0.805	CCTTTTACCAT	6	18	33	-
73	15793	15803	1	0.819	CATTGGACAAG	2	9	11	-
74	15818	15828	1	0.863	TACTTCACAAC	0	1	2	-
Binding	11351	11361	1	0.916	GCTTACACAAT	0	11	14
