# Supplementary material for: Transcription Factors Bind Negatively Selected Sites within Human mtDNA Genes
Source: Genome Biol Evol. 2014 Sep 22;6(10):2634–46. doi: 10.1093/gbe/evu210 (PMC4224337; doi:10.1093/gbe/evu210)
Supplement: Supplementary Data [file supp_evu210_supplemantary_table_S4.xlsx]

## Sheet: JunD
# of predicted site	Position	rCRS	Variant	JASPAR conservation (+/-)
1	3765	A	G	-
	3768	A	G	-
2	3861	A	G	-
	3864	T	C	+
	3867	C	T	+
3	4047	T	C	-
	4050	C	T	+
	4053	A	G	-
4	4203	A	G	-
	4206	A	G	-
	4209	T	C	+
	4212	A	A	-
5	4718	A	G	-
	4721	A	G	-
	4727	A	G	-
6	4745	A	G	+
	4748	C	T	-
7	4808	C	T	-
	4811	A	G	-
	4814	C	T	+
8	5021	T	C	-
	5027	C	T	+
9	5033	A	G	+
	5036	A	G	-
	5042	A	G	+
10	5183	A	G	+
	5186	A	T	-
	5186	A	G	-
	5189	A	T	+
	5189	A	G	+
	5192	A	G	+
11	5369	C	T	-
	5372	A	G	-
	5375	C	T	-
	5378	A	G	-
12	6143	C	T	-
	6146	A	G	-
	6152	T	C	+
13	6209	C	T	-
	6212	A	G	-
	6218	A	G	+
14	6869	C	T	-
	6872	A	G	-
	6875	C	A	-
	6878	C	T	+
15	6929	A	G	+
	6929	A	A	+
	6932	A	G	-
	6935	C	T	-
	6938	C	T	+
16	7250	A	G	+
	7253	A	G	-
	7256	C	T	-
17	7274	C	T	-
	7277	A	G	-
	7280	C	T	-
	7280	C	A	-
	7283	T	C	+
18	7732	A	G	+
	7735	A	G	+
	7738	T	C	-
	7738	T	G	-
	7741	T	C	-
19	7927	C	G	+
	7927	C	T	+
	7930	A	T	-
	7930	A	G	-
	7933	A	G	-
20	8425	A	G	-
	8428	C	T	+
	8428	C	A	+
	8434	C	G	+
	8434	C	T	+
21	8646	C	T	-
	8649	A	G	-
	8655	C	T	-
22	8649	A	G	-
	8655	C	T	-
	8658	C	T	+
23	8667	A	G	+
	8670	A	G	+
	8676	C	T	+
24	8748	C	T	-
	8751	A	G	-
	8754	C	T	-
	8757	T	C	+
25	8787	C	T	+
	8790	G	A	-
	8793	T	C	-
26	8799	A	G	-
27	9212	C	T	+
28	9614	A	G	-
	9614	A	T	-
	9617	A	G	-
	9620	C	T	-
29	9632	A	G	+
	9635	A	C	-
30	9857	C	T	-
	9860	C	T	+
31	10370	T	C	-
	10373	G	A	+
	10376	A	G	-
32	10969	C	T	-
	10972	A	G	-
	10978	A	G	+
	10978	A	C	+
33	11017	T	T	-
	11020	A	G	+
	11023	A	G	-
	11023	A	T	-
	11023	A	C	-
34	11290	A	G	-
	11293	A	G	-
	11296	C	T	-
	11299	T	C	+
35	11401	A	G	+
	11404	A	G	-
	11407	C	T	-
	11407	C	A	-
	11410	T	C	+
36	11557	A	G	-
	11560	A	G	+
	11563	C	T	+
	11563	C	A	+
	11566	A	G	+
37	11959	A	G	-
	11962	A	G	-
	11965	C	T	-
	11965	C	A	-
	11968	A	T	+
38	12019	C	T	+
39	12540	A	G	-
	12546	A	T	+
40	12675	C	T	+
	12678	T	C	+
	12681	T	C	-
	12684	G	A	+
41	12897	A	G	+
	12900	A	G	-
	12903	T	C	+
	12906	C	T	-
	12906	C	A	-
42	13032	A	G	-
	13035	C	T	-
43	13110	C	T	+
	13113	A	G	-
	13116	C	T	-
44	13266	A	C	+
	13266	A	G	+
	13269	A	G	-
	13272	C	T	-
45	13566	T	C	+
	13569	T	C	-
	13572	T	C	-
	13575	C	T	+
46	13731	A	G	+
	13734	T	C	+
	13737	C	T	+
	13740	T	C	+
47	13737	C	T	+
	13740	T	C	+
	13743	T	C	-
	13746	C	T	+
48	14296	A	G	+
	14299	T	C	+
	14302	T	C	-
	14305	G	A	-
49	14431	T	C	-
	14434	C	T	-
50	14794	C	T	-
	14794	C	A	-
	14803	C	T	+
51	14908	C	T	+
	14911	C	T	-
	14914	A	G	-
52	14974	C	G	+
	14980	C	A	+
53
54	15235	A	G	-
	15241	A	G	-
55	15373	A	G	+
	15379	C	T	-
Binfing site	10340	A	G	-
	10343	C	T	-

## Sheet: c-Jun
# of predicted site	Position	rCRS	Variant	JASPAR conservation (+/-)
1	3453	C	T	+
	3456	T	C	-
	3459	C	T	+
2	3456	T	C	-
	3459	C	T	-
	3462	C	T	-
3	3729	A	G	+
	3732	T	C	-
	3738	C	T	-
4	3732	T	C	-
	3738	C	T	-
	3741	C	T	+
5	3834	G	A	-
	3837	A	C	+
	3843	A	G	+
6	4044	A	G	+
	4047	T	C	-
	4050	C	T	+
	4053	A	G	-
7	4646	T	C	-
	4652	C	T	-
	4655	G	A	+
8	5291	T	C	-
	5294	C	T	+
	5297	C	A	-
	5300	C	T	+
9	6392	T	C	-
	6395	C	T	-
	6401	A	G	+
10	6515	T	C	+
	6518	C	T	+
	6524	T	C	+
11	7849	C	T	+
	7852	G	A	-
12	8047	T	C	+
	8053	A	G	+
13	8098	A	G	+
	8101	A	G	+
	8104	T	C	-
	8107	A	G	-
14	9302	C	T	+
	9302	C	A	+
	9305	G	A	+
	9311	T	C	-
15	9380	G	A	+
	9383	C	T	+
	9386	T	C	-
	9389	A	G	-
16	9467	T	C	+
	9470	C	T	+
	9473	A	C	-
	9476	A	G	+
17	9644	A	G	-
	9647	T	C	-
	9650	C	T	+
18	9644	A	G	+
	9647	T	C	-
	9650	C	T	+
	9653	T	C	+
19	9824	T	C	-
	9824	T	A	-
	9827	C	T	-
	9830	C	T	-
	9833	T	C	+
20	9845	T	C	-
	9848	C	T	-
	9851	C	T	-
	9854	T	C	+
21	10801	G	A	-
	10804	A	G	+
	10807	A	G	-
	10810	T	C	+
22	10861	T	C	-
	10864	C	T	-
	10867	C	T	-
23	11722	T	C	-
	11725	A	G	+
	11731	A	G	+
24	11776	T	C	-
	11779	C	T	-
	11782	C	T	-
25	12112	C	T	+
	12115	C	T	-
	12121	T	C	+
26	13221	A	G	+
	13224	T	C	-
	13227	C	T	+
27	13224	T	C	-
	13227	C	T	-
28	13488	T	C	-
	13491	C	T	-
	13494	C	T	-
	13497	A	G	+
29	14668	C	T	-
30	14833	A	G	+
	14836	A	G	-
	14839	A	g	+
	14842	C	T	+
31	15145	C	T	+
	15148	T	A	+
	15151	A	G	-
	15154	C	A	-
	15157	A	G	+
binding site 1	10322	T	C	+
	10325	G	A	-
	10328	A	G	-
binding site 2	11164	A	G	+
	11164	A	C	+
	11167	A	G	-
	11170	C	G	+
	11173	C	T	+

## Sheet: CEBPb
# of predicted site	Position	rCRS	Variant	JASPAR conservation (+/-)
1	3456	T	C	-
	3459	C	T	+
	3462	C	T	+
2	3540	T	C	-
	3543	C	T	-
	3546	C	T	-
	3546	C	A	+
3	3645	T	C	-
	3648	C	T	-
	3651	A	G	-
4	3801	T	C	-
	3810	A	G	-
5	3942	C	T	-
6	4047	T	C	-
	4050	C	T	+
	4053	A	G	-
	4056	C	T	+
7	4080	T	C	-
	4083	T	C	+
	4086	C	T	-
8	4116	C	T	-
	4122	A	G	-
9	4218	T	C	-
	4221	C	A	-
	4221	C	T	-
	4224	C	T	-
10	4646	T	C	+
	4652	C	T	+
11	4820	G	A	+
	4823	T	C	-
	4826	C	A	+
	4829	A	G	-
12	5120	A	G	-
	5123	A	G	+
13	5291	T	C	-
	5294	C	T	-
	5297	C	A	+
14	5945	C	T	+
	5951	A	G	-
	5954	A	G	-
15	6134	C	T	-
	6137	T	C	-
	6143	C	T	+
16	6392	T	C	+
	6395	C	T	+
17	6515	T	C	-
	6518	C	T	-
18	6815	T	C	-
	6818	C	T	-
	6821	C	T	-
19	6896	T	C	-
	6899	G	A	-
	6902	A	G	-
20	7142	T	C	-
	7145	C	T	-
	7148	T	C	+
	7657	T	C	+
	7660	T	C	+
22	7711	T	C	-
	7717	A	G	-
23	7837	T	C	-
	7843	A	G	-
24	8044	A	G	+
	8047	T	C	+
	8053	A	G	+
25	8101	A	G	+
	8104	T	C	-
	8107	A	G	-
	8110	T	C	+
26	8134	T	C	-
	8137	C	T	-
	8140	C	T	-
27	8185	T	C	-
	8188	A	G	+
	8191	A	G	-
28	8601	A	G	+
	8604	T	C	-
	8607	C	T	+
	8610	T	C	+
	8763	T	C	-
	8766	C	T	+
	8769	A	G	-
30	9377	A	G	+
	9380	G	A	+
	9383	C	T	-
	9386	T	C	+
31	9383	C	T	+
	9386	T	C	-
	9389	A	G	-
	9392	A	T	-
32	9467	T	C	-
	9470	C	T	+
	9473	A	C	-
33	9761	C	T	+
	9767	C	T	-
34	9845	T	C	-
	9848	C	T	-
	9851	C	T	-
35	9965	T	C	-
	9968	C	T	-
36	10208	T	C	-
	10211	C	T	-
	10214	C	T	-
37	10256	T	C	-
	10262	A	G	-
	10265	T	C	+
38	10322	T	C	-
	10325	G	A	-
	10328	A	G	-
39	10604	T	C	-
	10607	C	T	-
40	10649	T	C	+
	10652	T	C	-
	10658	A	G	-
	10882	T	C	-
	10885	T	C	+
42	10915	T	C	-
43	11152	T	C	-
	11155	C	T	-
	11158	C	T	-
44	11164	A	G	+
	11164	A	C	+
	11167	A	G	+
	11170	C	G	+
	11173	C	T	+
45	11482	T	C	+
	11485	T	C	+
	11491	A	G	+
46	11617	C	T	-
	11620	T	C	+
	11623	A	G	+
47	11776	T	C	-
	11779	C	T	-
	11782	C	T	-
48	11920	C	T	-
	11923	A	G	+
	11926	A	G	-
	11929	T	C	-
49	12438	T	C	-
	12441	T	C	+
	12447	A	G	+
50	12588	C	T	+
	12591	C	T	-
51	12792	C	T	-
	12795	G	A	-
	12798	C	T	+
52	12879	T	C	-
	12882	C	T	-
	12885	C	T	-
53	13182	T	C	-
	13188	C	T	-
54	13488	T	C	-
	13491	C	T	-
	13494	C	T	-
55	13731	A	G	+
	13734	T	C	-
	13737	C	T	+
	13740	T	C	+
56	13899	T	C	-
	13902	C	T	-
	13905	C	T	-
57	13926	T	C	-
	13926	T	G	-
	13932	C	T	-
58	14022	A	G	+
	14025	T	C	+
59	14034	T	C	-
	14037	A	G	+
	14040	G	A	+
60	14139	A	G	+
	14142	C	G	+
	14142	C	A	+
	14142	C	T	+
	14145	T	G	-
	14148	A	G	-
	14149	C	T	+
61	14179	A	G	-
62	14632	C	T	+
63	14833	A	G	+
	14836	A	G	+
	14839	A	G	+
	14842	C	T	+
64	15064	A	G	-
	15067	T	C	-
	15070	C	T	+
65	15115	T	C	-
66	15181	A	G	+
	15184	T	C	-
67	15412	T	C	+
	15418	C	T	+
68	15418	C	T	+
	15421	A	G	+
69	15565	T	C	-
	15568	C	T	-
70	15580	C	T	-
71	15619	C	T	+
	15622	T	C	-
	15625	C	A	+
	15625	C	T	+
	15628	A	G	-
72	15784	T	C	-
	15787	T	C	+
	15790	C	T	-
73	15793	C	T	+
	15796	T	C	-
	15799	A	G	-
	15802	A	G	-
74	15820	C	T	+
	15823	C	T	-
validated binding site	11353	T	C	+
	11359	A	G	+
